# Supplementary material for: Histone Methyltransferase SETD2 Is Required for Porcine Early Embryonic Development
Source: Animals (Basel). 2022 Aug 29;12(17):2226. doi: 10.3390/ani12172226 (PMC9454584; doi:10.3390/ani12172226)
Supplement: Supplementary file 1 [file animals-12-02226-s001.zip]

Archive with 1 entries (1 files):
- animals-1871845-supplementary.pdf
